# Supplementary material for: Genome-Wide Detection of Gene Coexpression Domains Showing Linkage to Regions Enriched with Polymorphic Retrotransposons in Recombinant Inbred Mouse Strains
Source: G3 (Bethesda). 2013 Apr 1;3(4):597–605. doi: 10.1534/g3.113.005546 (PMC3618347; doi:10.1534/g3.113.005546)
Supplement: Supporting Information [file supp_g3.113.005546_TableS10.xlsx]

## Sheet: Supplementary Table 10 Control 
Descriptive information concerning "control clusters"
chr	Start	end	length	Number of genes
1	9892083	10126800	234717	3
1	34364784	34530250	165466	6
1	37933994	38110953	176959	3
1	42962332	43180339	218007	4
1	43946256	44237787	291531	4
1	55118125	55295867	177742	8
1	58463097	58648085	184988	4
1	59543333	59925390	382057	4
1	66766171	67053560	287389	5
1	82717459	82892697	175238	4
1	87995938	88246283	250345	4
1	133609747	133879153	269406	4
1	134229735	134467179	237444	6
1	135033439	135279122	245683	3
1	192994483	193176877	182394	3
1	194939988	195169842	229854	5
2	5715751	6110209	394458	6
2	26127339	26491428	364089	10
2	26761175	27038435	277260	9
2	35037708	35256012	218304	4
2	35892083	36244889	352806	5
2	38860274	39052525	192251	4
2	70925385	71279462	354077	4
2	76218480	76542387	323907	7
2	92221188	92455260	234072	7
2	93675795	93873115	197320	3
2	101527448	101741505	214057	3
2	112102168	112471031	368863	4
2	128627826	128959590	331764	5
2	130895173	131122079	226906	8
2	131763975	132133410	369435	6
2	150409024	150760540	351516	6
2	167302162	167515635	213473	5
2	172840872	173050858	209986	4
3	10204363	10418866	214503	4
3	58918604	59237149	318545	4
3	79407119	79617315	210196	3
3	97364702	97725625	360923	4
3	102861766	103158174	296408	5
3	103539478	103820603	281125	6
3	104585562	104806876	221314	6
3	116251960	116621511	369551	5
3	137949893	138220095	270202	4
4	3476502	3869959	393457	5
4	34516673	34752483	235810	6
4	43956907	44050029	93122	3
4	44944692	45045162	100470	4
4	48445993	48686348	240355	3
4	53635123	53873159	238036	3
4	56763945	56923001	159056	4
4	59704132	59912499	208367	3
4	63075995	63247174	171179	3
4	88826509	89023842	197333	3
4	94541218	94716099	174881	4
4	106720872	107086911	366039	7
4	134769923	134968375	198452	3
4	138614863	138903887	289024	6
4	147808906	147986910	178004	5
5	29864943	30133122	268179	4
5	30398188	30595065	196877	3
5	34240926	34530041	289115	4
5	37138706	37357924	219218	3
5	52541483	52929301	387818	4
5	72548411	72691358	142947	3
5	104284099	104508518	224419	4
5	108090538	108336983	246445	3
5	110533358	110791671	258313	5
5	114063418	114292521	229103	5
6	30316447	30698055	381608	6
6	38452236	38648244	196008	3
6	42200310	42308373	108063	4
6	47746681	47882602	135921	4
6	56651234	56832801	181567	4
6	57456714	57702727	246013	4
6	85026874	85418430	391556	7
6	112280143	112558565	278422	4
6	115527976	115626805	98829	4
6	116359204	116602648	243444	4
6	118333700	118637979	304279	4
6	119170128	119382978	212850	3
6	128271612	128594973	323361	6
6	146498454	146727298	228844	4
7	3571094	3657386	86292	6
7	13478456	13844665	366209	9
7	25086929	25393804	306875	5
7	97357127	97617517	260390	4
7	104498341	104867087	368746	7
7	105200706	105365189	164483	3
7	119495339	119735112	239773	3
7	128050342	128220181	169839	3
7	132605660	132989336	383676	5
7	140863620	140912909	49289	5
8	4207930	4288486	80556	5
8	11448895	11611935	163040	3
8	13779259	14030618	251359	6
8	111864581	112195339	330758	7
8	123104860	123280378	175518	5
9	14553084	14810365	257281	7
9	30957213	31228775	271562	4
9	37345694	37504507	158813	4
9	39935080	40105631	170551	4
9	50404638	50704820	300182	8
9	53301318	53492487	191169	3
9	56746850	57003281	256431	7
9	57261790	57598872	337082	9
9	66119969	66366225	246256	3
9	66623305	66870640	247335	5
9	89970621	90097287	126666	4
9	92161335	92387120	225785	3
9	99288578	99608787	320209	5
9	102989862	103255747	265885	5
9	109744464	109986898	242434	3
9	110613607	110957687	344080	6
9	119835773	120042954	207181	6
9	122745295	123066464	321169	5
10	23589350	23908373	319023	4
10	75814298	76171807	357509	5
11	16871508	17133167	261659	4
11	29409084	29633841	224757	4
11	30780090	31001177	221087	4
11	32089230	32418463	329233	7
11	45766325	46007422	241097	4
11	49985828	50203244	217416	9
11	71967710	72264972	297262	4
11	74483874	74722410	238536	5
11	75859848	76071590	211742	5
11	81860686	82132260	271574	5
11	83218276	83517653	299377	8
11	87864773	88158143	293370	6
11	109259312	109534382	275070	6
12	4720186	4898178	177992	4
12	16600956	16995887	394931	5
12	21275379	21396395	121016	6
12	70845208	71066515	221307	3
12	72002929	72224332	221403	4
12	73092659	73313164	220505	4
12	105459191	105652458	193267	4
13	12361849	12701141	339292	4
13	24844034	25003469	159435	4
13	43233689	43507889	274200	6
13	58277574	58497600	220026	3
13	60864053	61040558	176505	3
13	67003679	67240520	236841	3
13	67591637	67806544	214907	3
13	75988411	76139184	150773	3
13	104813558	104991968	178410	3
14	51440784	51765021	324237	12
14	69984618	70187083	202465	3
14	122353116	122558694	205578	3
15	34070876	34418401	347525	5
15	66681124	66937975	256851	4
15	74499639	74875995	376356	9
15	84383914	84770211	386297	5
15	102983992	103361366	377374	9
16	8409388	8691249	281861	8
16	10282071	10530484	248413	3
16	10959689	11220728	261039	6
16	13702461	13839396	136935	4
16	14192467	14396520	204053	3
16	21934746	22059399	124653	3
16	35825402	36042858	217456	3
16	37510125	37647753	137628	3
16	57154411	57302273	147862	3
16	87367848	87730871	363023	4
16	91425732	91695575	269843	4
16	93593507	93919655	326148	5
16	94351302	94589223	237921	3
17	5924620	6085325	160705	3
17	20952082	21165221	213139	3
17	23694083	23964537	270454	10
17	36996204	37114756	118552	5
17	45528969	45835242	306273	8
17	56096233	56418524	322291	13
17	65787575	66001307	213732	3
18	20761001	21160616	399615	5
18	31740039	32118161	378122	5
18	34726697	35024602	297905	5
18	35741609	35966750	225141	7
18	36664986	36923514	258528	8
18	46664613	46873043	208430	3
18	67366537	67712294	345757	6
19	11661384	12019235	357851	5
19	12664044	12907966	243922	3
19	24752192	24995031	242839	3
19	41937464	42269037	331573	7
19	43574732	43810008	235276	3
19	44420721	44624813	204092	3
19	60833888	60914715	80827	3
