# Supplementary material for: Genome-Wide Detection of Gene Coexpression Domains Showing Linkage to Regions Enriched with Polymorphic Retrotransposons in Recombinant Inbred Mouse Strains
Source: G3 (Bethesda). 2013 Apr 1;3(4):597–605. doi: 10.1534/g3.113.005546 (PMC3618347; doi:10.1534/g3.113.005546)
Supplement: Supporting Information [file supp_g3.113.005546_TableS11.xlsx]

## Sheet: Supplementary Table 11 random r
Descriptive information concerning "random boxes"
chr	Start	end
12	117626092	117876092
16	89000791	89250791
12	35353324	35603324
13	110653461	110903461
5	138774600	139024600
5	151653092	151903092
8	91714840	91964840
18	27295122	27545122
16	21568596	21818596
16	86641805	86891805
6	59431792	59681792
6	148916953	149166953
11	89909190	90159190
2	105670996	105920996
16	50706955	50956955
7	37403471	37653471
18	84060357	84310357
8	14794271	15044271
13	85063991	85313991
16	50509461	50759461
15	68309847	68559847
3	68666074	68916074
10	52182937	52432937
5	74675985	74925985
8	39959366	40209366
9	29902086	30152086
5	134098130	134348130
7	111934216	112184216
6	39935265	40185265
8	127816735	128066735
2	32829743	33079743
6	119275114	119525114
16	88850763	89100763
18	85220560	85470560
11	67744132	67994132
3	100285399	100535399
6	26765662	27015662
19	46802323	47052323
19	42763987	43013987
5	138492730	138742730
12	47876207	48126207
17	49495498	49745498
10	50576826	50826826
3	74760930	75010930
10	88707254	88957254
19	50955762	51205762
6	123490444	123740444
7	25239472	25489472
15	91386050	91636050
12	3832393	4082393
17	56252190	56502190
13	119321771	119571771
15	73324775	73574775
5	105890135	106140135
10	19603938	19853938
12	98820715	99070715
19	24948401	25198401
15	37691660	37941660
1	187731621	187981621
15	37727129	37977129
10	7343613	7593613
8	51339401	51589401
13	63032547	63282547
4	130279759	130529759
7	67037363	67287363
10	46493960	46743960
3	24924241	25174241
19	31782381	32032381
12	38156092	38406092
7	112954222	113204222
2	25832848	26082848
1	132584408	132834408
2	118793941	119043941
12	40633194	40883194
19	42023716	42273716
9	31969297	32219297
4	79925350	80175350
15	93907312	94157312
10	64338322	64588322
11	79484715	79734715
8	76035474	76285474
4	121385613	121635613
7	51341347	51591347
12	35387935	35637935
6	101586366	101836366
4	18645084	18895084
16	88832843	89082843
17	50104525	50354525
11	88061439	88311439
3	109793619	110043619
6	106492863	106742863
9	22184836	22434836
12	54918603	55168603
19	11655419	11905419
7	400010	650010
10	42077274	42327274
10	12683267	12933267
1	911078	1161078
2	70870643	71120643
10	62000629	62250629
9	31797067	32047067
9	47172583	47422583
1	37623716	37873716
11	86954414	87204414
2	92105944	92355944
15	18393800	18643800
2	158188633	158438633
2	162655479	162905479
8	13677377	13927377
8	100202324	100452324
4	29646938	29896938
2	119604090	119854090
8	99848004	100098004
13	42942748	43192748
1	69524342	69774342
9	117625166	117875166
7	121882355	122132355
19	39613641	39863641
19	21532867	21782867
3	51708540	51958540
8	118181144	118431144
10	99613163	99863163
9	66362117	66612117
8	86218164	86468164
2	28453492	28703492
2	76590126	76840126
4	30659913	30909913
12	3640253	3890253
19	1789348	2039348
16	32758583	33008583
11	50852549	51102549
4	89431263	89681263
5	94501591	94751591
6	75552773	75802773
16	30486025	30736025
10	11129474	11379474
14	111723580	111973580
15	100778237	101028237
2	61346480	61596480
15	15280828	15530828
17	29368832	29618832
2	114766783	115016783
13	24362004	24612004
16	42383394	42633394
4	62634132	62884132
17	88447456	88697456
13	98250091	98500091
10	91033510	91283510
13	87985285	88235285
6	31903049	32153049
14	95896570	96146570
5	152565398	152815398
18	81889653	82139653
8	86904915	87154915
19	9671476	9921476
11	108458895	108708895
1	186554679	186804679
15	89564943	89814943
5	132642060	132892060
18	25391409	25641409
6	53652980	53902980
1	46487349	46737349
13	6634044	6884044
6	9216380	9466380
3	20420936	20670936
2	4139072	4389072
8	87921892	88171892
13	72159356	72409356
10	107308113	107558113
19	53453579	53703579
14	99106106	99356106
9	27654192	27904192
18	15332537	15582537
17	45410414	45660414
11	27936213	28186213
18	16974947	17224947
1	162386848	162636848
11	113479828	113729828
11	44907348	45157348
7	100092073	100342073
16	20553659	20803659
13	69298536	69548536
12	75070043	75320043
15	47574250	47824250
11	92942438	93192438
16	55835484	56085484
15	13170497	13420497
12	79983146	80233146
5	3298236	3548236
12	106478039	106728039
11	105305566	105555566
5	141672690	141922690
4	111541173	111791173
19	4149165	4399165
3	41544093	41794093
8	67069457	67319457
6	4839881	5089881
14	115863209	116113209
14	35069972	35319972
14	40047521	40297521
2	140920119	141170119
14	98514563	98764563
10	39806403	40056403
9	41620089	41870089
12	27042209	27292209
15	40891987	41141987
15	69877282	70127282
15	86718377	86968377
15	72267226	72517226
3	19444230	19694230
8	53815700	54065700
16	78057383	78307383
10	16558139	16808139
3	34527672	34777672
11	73070074	73320074
5	4126691	4376691
7	116618845	116868845
18	7550795	7800795
1	192170174	192420174
19	60944074	61194074
4	91852723	92102723
9	72049832	72299832
18	88122106	88372106
17	80314025	80564025
4	75224581	75474581
13	105280993	105530993
11	101484949	101734949
4	63996927	64246927
11	22839301	23089301
5	76912686	77162686
14	85974871	86224871
1	27122105	27372105
10	44325514	44575514
10	57580825	57830825
11	119990605	120240605
8	130528640	130778640
16	41935727	42185727
18	28382243	28632243
17	67493592	67743592
8	88752499	89002499
11	84873314	85123314
12	18874512	19124512
8	1564935	1814935
3	109184598	109434598
9	88925388	89175388
18	62693208	62943208
11	95712099	95962099
17	55352804	55602804
9	83785493	84035493
5	85967785	86217785
18	51361303	51611303
14	29553389	29803389
3	48972778	49222778
9	68931837	69181837
1	186312242	186562242
3	44226123	44476123
12	106772933	107022933
5	48472347	48722347
3	94093210	94343210
5	26463793	26713793
13	15036394	15286394
17	29971421	30221421
13	69146634	69396634
11	111836460	112086460
6	16976498	17226498
17	52337645	52587645
11	69763374	70013374
4	121824735	122074735
14	80848329	81098329
10	31705967	31955967
4	148943968	149193968
6	18217822	18467822
8	95308178	95558178
8	19997614	20247614
19	25247952	25497952
18	19346049	19596049
15	17145534	17395534
3	2001748	2251748
10	35869210	36119210
17	18124101	18374101
19	15160535	15410535
10	56000020	56250020
7	58312371	58562371
12	113435420	113685420
14	92603893	92853893
15	65717479	65967479
7	69399068	69649068
5	100615366	100865366
17	52548238	52798238
4	135330481	135580481
3	66646270	66896270
18	82403705	82653705
15	36967802	37217802
3	101398365	101648365
11	60470077	60720077
15	92939794	93189794
13	49221079	49471079
3	123877589	124127589
1	419015	669015
10	75826320	76076320
15	29917913	30167913
1	82104734	82354734
7	136668802	136918802
1	118562696	118812696
11	118577640	118827640
13	50036722	50286722
7	123458238	123708238
10	45881397	46131397
15	26879663	27129663
9	14023659	14273659
14	2118010	2368010
9	74800387	75050387
9	40828292	41078292
9	110027201	110277201
7	62776161	63026161
3	26508790	26758790
14	89817482	90067482
6	47527363	47777363
7	21324660	21574660
14	49358198	49608198
2	123505592	123755592
6	32888861	33138861
6	837894	1087894
8	18630799	18880799
4	140934917	141184917
12	25341861	25591861
15	77976994	78226994
11	116225592	116475592
10	123965426	124215426
4	46862097	47112097
7	35515555	35765555
15	78068166	78318166
4	4750421	5000421
5	146838112	147088112
16	93959434	94209434
12	91473025	91723025
3	47967076	48217076
1	149422376	149672376
15	52287689	52537689
5	20652490	20902490
14	100545383	100795383
19	39614312	39864312
13	63495045	63745045
13	26547828	26797828
9	75616121	75866121
9	10523474	10773474
5	48481267	48731267
9	62633836	62883836
13	7817387	8067387
9	69649219	69899219
7	96443036	96693036
3	158979952	159229952
14	68868237	69118237
18	82097017	82347017
15	90451272	90701272
17	27597719	27847719
17	24532060	24782060
8	94196202	94446202
13	86795152	87045152
1	84393301	84643301
14	108695848	108945848
11	26229286	26479286
5	36338056	36588056
13	10798685	11048685
6	137739063	137989063
17	72163543	72413543
2	181790512	182040512
7	41495403	41745403
2	162321003	162571003
12	87336675	87586675
2	100567604	100817604
5	87472604	87722604
4	30526189	30776189
7	7703750	7953750
10	12744411	12994411
11	58272941	58522941
5	55900023	56150023
12	79871597	80121597
2	31574253	31824253
16	60995787	61245787
7	4294133	4544133
1	7414236	7664236
3	90144272	90394272
1	22971113	23221113
13	81298959	81548959
5	116634827	116884827
11	28425254	28675254
14	54218746	54468746
18	78521124	78771124
1	139415944	139665944
8	33142783	33392783
5	134503647	134753647
5	119127579	119377579
4	141161983	141411983
17	10478921	10728921
1	138948464	139198464
8	117323621	117573621
19	12515680	12765680
18	20990124	21240124
4	135842665	136092665
11	92856774	93106774
16	27270497	27520497
13	20713817	20963817
16	24875739	25125739
5	95504129	95754129
4	68951898	69201898
1	91339379	91589379
10	33391076	33641076
9	64844248	65094248
18	2369093	2619093
12	73959499	74209499
17	55169172	55419172
1	126895193	127145193
19	54976801	55226801
11	15258208	15508208
5	72872982	73122982
7	80522934	80772934
5	132317935	132567935
15	92830124	93080124
19	17541672	17791672
12	11282976	11532976
19	9999984	10249984
16	51138253	51388253
11	7917568	8167568
16	57552676	57802676
4	134194063	134444063
8	17836030	18086030
9	29248711	29498711
17	49909450	50159450
8	127850047	128100047
13	109028814	109278814
3	104061897	104311897
8	24096334	24346334
6	83746767	83996767
3	126564449	126814449
3	101709086	101959086
13	107559685	107809685
14	26137964	26387964
2	176860075	177110075
14	24561199	24811199
17	88983203	89233203
15	66349634	66599634
11	61005974	61255974
9	27206027	27456027
2	121202614	121452614
1	7369427	7619427
15	17410170	17660170
7	45611567	45861567
15	66944886	67194886
8	23630685	23880685
5	96204149	96454149
5	101949331	102199331
15	57249336	57499336
9	33455550	33705550
7	90176148	90426148
18	77222523	77472523
10	53895777	54145777
12	66647265	66897265
18	71881960	72131960
8	127553997	127803997
1	120232056	120482056
7	84541010	84791010
7	150604186	150854186
1	192108146	192358146
18	16332979	16582979
10	104953547	105203547
15	68034081	68284081
4	154727276	154977276
5	109108719	109358719
14	39729346	39979346
14	12377460	12627460
6	24103743	24353743
5	113859934	114109934
16	59973192	60223192
3	55362427	55612427
7	121503840	121753840
16	1465083	1715083
14	60287528	60537528
6	140771293	141021293
18	83342931	83592931
5	130480642	130730642
13	87386885	87636885
15	78736986	78986986
1	71013218	71263218
4	23633514	23883514
1	115417376	115667376
17	15825832	16075832
11	57656185	57906185
3	48853777	49103777
6	29670732	29920732
14	95236455	95486455
13	74710208	74960208
3	117600029	117850029
1	170689266	170939266
6	122794233	123044233
3	102860852	103110852
14	7332867	7582867
3	150823870	151073870
17	55030966	55280966
10	51109102	51359102
